# Supplementary material for: Pathogen Virulence Impedes Mutualist-Mediated Enhancement of Host Juvenile Growth via Inhibition of Protein Digestion
Source: Cell Host Microbe. 2015 Oct 14;18(4):445–55. doi: 10.1016/j.chom.2015.09.001 (PMC4617634; doi:10.1016/j.chom.2015.09.001)
Supplement: Table S2. Primers Sequence for RT-qPCR. Related to Figures 1 and 4 [file mmc2.xlsx]

## Sheet: Feuil1
Supplementary Table 1, related to all Figures:
Statistics for data represented in Fig1B-I
		MANOVA
		Time	Bacteria	Bacteria x Time
		1.45x10-05	4.9x10-08	4.06x10-02
		ANOVA
	Genes	Time	Bacteria	Bacteria x Time	GF Group: Time
	Jon66Cii	4.95x10-04	7.78x10-15	7.75x10-01	1.45x10-01
	Jon66Ci	1.33x10-08	3.50x10-08	1.13x10-02	4.37x10-06
	Jon44E	2.77x10-02	3.21x10-07	9.78x10-02	4.98x10-02
	Jon65Ai	1.20x10-03	1.63x10-06	2.85x10-01	2.01x10-03
	Jon99Ci	2.58x10-05	7.47x10-09	4.45x10-01	7.90x10-03
	CG18179	6.82x10-07	3.59x10-12	5.63x10-02	3.19x10-04
	CG18180	6.37x10-12	5.63x10-05	6.13x10-02	4.00x10-07
	0<***<10-3≤**<10-2≤*<5x10-2≤ns
Statistics for data represented in Fig2A
	ANOVA
	Time	Bacteria	Bacteria x Time	GF Group: Time	LpWJL Group: Time
	9.13x10-06	2.52x10-05	8.09x10-01	8.29x10-04	9.59x10-03
	0<***<10-3≤**<10-2≤*<5x10-2≤ns
Statistics for data represented in Fig2B-D
		ANOVA
		GF group: Dose	LpWJL group: Dose
	PIC	<2x10-16	3.89x10-16
	AEBSF (0-1mM)	4.15x10-12	1.73x10-01
	AEBSF (0&4mM)	2.88x10-12	5.99x10-13
	0<***<10-3≤**<10-2≤*<5x10-2≤ns
Statistics for data represented in Fig2F
	ANOVA
	Genotype
	1.02x10-13
	Tukey's Post-Hoc Test
	lab> vs >Jon66Cii	8.67x10-05
	lab> vs lab>Jon66Cii	6.71x10-14
	>Jon66Cii vs lab>Jon66Cii	8.35x10-08
	0<***<10-3≤**<10-2≤*<5x10-2≤ns
Statistics for data represented in Fig3C-D
Type	Compound	Abundance in LpWJL relative to GF	p-value	q-value
Dipeptide	alanylalanine	0.9922	0.7604	0.2198
	alanylisoleucine	1.6537	0.0091	0.0189
	alanylleucine	1.8678	0.0046	0.014
	alanylphenylalanine	1.3374	0.0329	0.0368
	alanylproline	1.3352	0.0965	0.0656
	alanylvaline	1.9638	0.0029	0.0119
	arginylvaline	1.4996	0.0438	0.0421
	asparagylisoleucine	1.3742	0.0414	0.041
	asparagylleucine	1.274	0.0835	0.0598
	asparagylvaline	1.5185	0.0576	0.0479
	aspartyllysine	1.114	0.3038	0.1242
	glutamine-leucine	1.5372	0.0327	0.0368
	glycylisoleucine	1.3293	0.0706	0.0524
	glycylleucine	1.2659	0.1515	0.0816
	glycylphenylalanine	0.6834	0.2069	0.1017
	glycylproline	1.0888	0.6025	0.194
	glycyltryptophan	0.8992	0.4221	0.1553
	glycyltyrosine	1.3101	0.0607	0.0491
	glycylvaline	1.2416	0.1935	0.0975
	histidylisoleucine	1.6161	0.0033	0.0123
	histidylleucine	1.2735	0.13	0.0756
	isoleucylalanine	1.2851	0.0384	0.0399
	isoleucylaspartate	0.9385	0.6902	0.2072
	isoleucylglutamate	1.1686	0.2316	0.1052
	isoleucylglycine	1.0437	0.7836	0.224
	isoleucylserine	1.3918	0.0648	0.0492
	isoleucylthreonine	1.4771	0.0647	0.0492
	leucylalanine	0.9051	0.8823	0.246
	leucylaspartate	1.5973	0.0084	0.0188
	leucylglutamate	1.1104	0.7983	0.2276
	leucylglycine	1.4781	0.0579	0.0479
	lysylisoleucine	1.4143	0.0809	0.0584
	lysylleucine	1.4858	0.0306	0.0358
	lysylvaline	1.1445	0.5619	0.1845
	phenylalanylaspartate	1.1103	0.3239	0.1308
	prolylalanine	1.0815	0.6185	0.196
	prolylglutamate	1.2156	0.0246	0.0312
	prolylglutamine	1.2176	0.219	0.1032
	prolylphenylalanine	0.9108	0.4143	0.1541
	prolylproline	1.2377	0.0676	0.0506
	prolylthreonine	1.0583	0.6672	0.2047
	prolyltryptophan	1.4307	0.0458	0.0426
	serylisoleucine	2.0392	0.0126	0.0233
	serylleucine	1.5306	0.0321	0.0368
	serylvaline	1.4981	0.0523	0.0455
	threonylleucine	1.0574	0.7182	0.2119
	tryptophylglutamate	1.4235	0.0476	0.0426
	tyrosylglutamate	1.4203	0.0421	0.041
	tyrosylleucine	1.2177	0.2535	0.1107
	valylaspartate	0.9801	0.8065	0.2293
Amino Acid	alanine	1.2414	0.0016	0.0085
	arginine	0.9826	0.6767	0.205
	asparagine	0.9248	0.5141	0.174
	aspartate	1.1537	0.2161	0.1031
	cysteine	3.197	0.0281	0.034
	glutamate	1.2367	0.0619	0.0492
	glutamine	0.9417	0.5604	0.1845
	glycine	0.9461	0.6474	0.2016
	histidine	0.9809	0.6678	0.2047
	isoleucine	1.1603	0.064	0.0492
	leucine	1.1599	0.1057	0.0688
	lysine	1.0417	0.4748	0.1666
	methionine	1.1418	0.2441	0.1103
	phenylalanine	1.0595	0.5177	0.174
	proline	1.3517	0.0028	0.0119
	serine	1.2572	0.0249	0.0312
	threonine	0.6981	0.0119	0.0233
	tryptophan	1.1944	0.0415	0.041
	tyrosine	1.2802	0.1118	0.0696
	valine	1.2121	0.0482	0.0426
Statistics for data represented in Fig4A-I
		MANOVA
		Bacteria x Genotype	Time x Bacteria x Genotype
		1.51x10-11	1.18x10-03
		ANOVA
	Genes	Bacteria x Genotype	Time x Bacteria x Genotype		GF Group: Genotype		Lp Group: Genotype					y,w: Bacteria					y,w,dredd: Bacteria
	Jon66Cii	3.23x10-08	3.20x10-02		8.00x10-06		4.65x10-11					2.62x10-12					3.24x10-10
	Jon66Ci	1.89x10-01	1.87x10-05		6.44x10-05		3.15x10-03					3.52x10-08					7.19x10-12
	Jon44E	3.76x10-01	4.07x10-01		2.00x10-16		1.95x10-15					5.19x10-05					7.54x10-09
	Jon65Ai	2.63x10-01	4.17x10-03		9.84x10-01		6.06x10-02					1.46x10-09					4.66x10-07
	Jon99Ci	3.73x10-01	6.77x10-01		3.75x10-05		2.45x10-02					6.28x10-08					4.11x10-06
	CG18179	3.02x10-04	8.17x10-01		3.75x10-02		3.11x10-07					4.20x10-08					3.43x10-03
	CG18180	1.31x10-02	5.00x10-02		3.02x10-03		8.10x10-01					1.80x10-05					9.90x10-08
	PGRP-SC1	2.00x10-16	5.56x10-01		2.47x10-04		2.00x10-16					2.00x10-16					9.44x10-01
	0<***<10-3≤**<10-2≤*<5x10-2≤ns
Statistics for data represented in Fig4J-L
	ANOVA
	Genes	Bacteria	Genotype	Bacteria x Genotype
	Jon66Cii	2.00x10-4	6.42x10-2	4.70x10-03
	CG18179	5.70x10-3	6.61x10-1	1.56x10-01
	PGRP-SC1	3.14x10-8	5.50x10-2	1.21x10-01
	0<***<10-3≤**<10-2≤*<5x10-2≤ns
Statistics for data represented in Fig4M-O
	ANOVA
	Genes	Bacteria	Genotype	Bacteria x Genotype
	Jon66Cii	9.21x10-6	4.55x10-1	1.84x10-02
	CG18179	1.54x10-2	4.53x10-1	6.01x10-02
	PGRP-SC1	1.89x10-6	5.43x10-1	8.08x10-03
	0<***<10-3≤**<10-2≤*<5x10-2≤ns
Statistics for data represented in Fig5I
	ANOVA
	Bacteria
	2.96x10-02
	Tukey's Post-Hoc Test
	LpWJL vs GF	1.46x10-02
	LpWJL vs LpWJL+Ecc15	2.79x10-02
	GF vs LpWJL+Ecc15	6.28x10-01
	0<***<10-3≤**<10-2≤*<5x10-2≤ns
Statistics for data represented in Fig6D
	ANOVA
	Time	1.25x10-1
	Ecc15	8.68x10-2
	Time x Ecc15	2.61x10-1
	0<***<10-3≤**<10-2≤*<5x10-2≤ns
Statistics for data represented in Fig6F
	ANOVA
	Genotype	<2x10-16
	Ecc15	7.21x10-13
	Genotype x Ecc15	2.59x10-6
	Tukey's Post-Hoc Test
	mex>: LpWJL vs LpWJL+Ecc15	2.66x10-15
	>Jon66Cii: LpWJL vs LpWJL+Ecc15	1.36x10-1
	LpWJL+Ecc15: mex> vs mex>Jon66Cii	<2x10-16
	LpWJL: mex> vs mex>Jon66Cii	8.87x10-4
	0<***<10-3≤**<10-2≤*<5x10-2≤ns
Statistics for data represented in Fig6G
	ANOVA
	Genotype	7.48x10-14
	Ecc15	<2x10-16
	Genotype x Ecc15	3.12x10-4
	Tukey's Post-Hoc Test
	lab>: LpWJL vs LpWJL+Ecc15	4.69x10-13
	>Jon66Cii: LpWJL vs LpWJL+Ecc15	<2x10-16
	lab>Jon66Cii: LpWJL vs LpWJL+Ecc15	1.17x10-02
	LpWJL+Ecc15: lab> vs >Jon66Cii	1.00x100
	LpWJL+Ecc15: lab> vs lab>Jon66Cii	5.22x10-13
	LpWJL+Ecc15: >Jon66Cii vs lab>Jon66Cii	5.43x10-11
	LpWJL: lab> vs Jon66Cii	2.21x10-01
	LpWJL: lab> vs lab>Jon66Cii	6.33x10-03
	LpWJL :Jon66Cii vs lab>Jon66Cii	5.00x10-1
	0<***<10-3≤**<10-2≤*<5x10-2≤ns
Statistics for data represented in FigS2A-C
	ANOVA
	Bacteria x Genotype	Time x Bacteria x Genotype	GF group: Genotype	LpWJL group: Genotype	y,w,dredd: Bacteria
	1.50x10-01	5.00x10-01	2.01x10-01	4.44x10-01	2.75x10-06
	0<***<10-3≤**<10-2≤*<5x10-2≤ns
Statistics for data represented in FigS2D
	ANOVA
	Bacteria x Genotype
	2.48x10-02
	Tukey's Post-Hoc Test
	y,w: LpWJL vs GF	<2.00x10-16
	y,w,Dredd: LpWJL vs GF	<2.00x10-16
	LpWJL: y,w vs y,w,Dredd	9.49x10-03
	GF: y,w vs y,w,Dredd	4.01x10-08
	0<***<10-3≤**<10-2≤*<5x10-2≤ns
